# Supplementary material for: Modeling the role of the thalamus in resting-state functional connectivity: Nature or structure
Source: PLoS Comput Biol. 2023 Aug 3;19(8):e1011007. doi: 10.1371/journal.pcbi.1011007 (PMC10426958; doi:10.1371/journal.pcbi.1011007)
Supplement: S1 Table — Degree, the number of neighbors of a region, and node strength, the average number of streamlines connecting a region to others were normalized over their respective maxima. Betweenness captures the number of shortest paths in a network that passes through a node. Path length stands for the average of the shortest paths for a node. Metrics were calculated with Networkx package in Python 3.9. The thalamus and the cerebellum are considered here in the parceled version. Note that Cingulate_Ant in AAL3 is divided in 3 parts and it was merged to match AAL2 scheme. (XLSX) [file pcbi.1011007.s006.xlsx]

## Sheet: Hoja1
	Degree	Node strength	Betweeness	Path Length
Precentral_L	0.918367	0.411938	0.00154613	1.07432
Precentral_R	0.965986	0.335545	0.00188495	1.02703
Frontal_Sup_2_L	0.993197	1	0.0023881	1
Frontal_Sup_2_R	0.993197	0.950252	0.00229545	1
Frontal_Mid_2_L	0.959184	0.516658	0.00191487	1.03378
Frontal_Mid_2_R	0.863946	0.394336	0.00119125	1.12838
Frontal_Inf_Oper_L	0.442177	0.143039	0.000105797	1.5473
Frontal_Inf_Oper_R	0.578231	0.167206	0.000344411	1.41216
Frontal_Inf_Tri_L	0.761905	0.226737	0.000721287	1.22973
Frontal_Inf_Tri_R	0.55102	0.191822	0.000311354	1.43919
Frontal_Inf_Orb_2_L	0.77551	0.19436	0.000820392	1.21622
Frontal_Inf_Orb_2_R	0.795918	0.195243	0.000902263	1.19595
Rolandic_Oper_L	0.721088	0.284509	0.000662726	1.27027
Rolandic_Oper_R	0.591837	0.198624	0.000355736	1.39865
Supp_Motor_Area_L	0.891156	0.127451	0.00123365	1.10135
Supp_Motor_Area_R	0.891156	0.164197	0.00130716	1.10135
Olfactory_L	0.904762	0.060734	0.00161937	1.08784
Olfactory_R	0.782313	0.0673578	0.000878651	1.20946
Frontal_Sup_Medial_L	0.92517	0.298249	0.00154832	1.06757
Frontal_Sup_Medial_R	0.986395	0.298481	0.00222515	1.00676
Frontal_Med_Orb_L	0.714286	0.122914	0.000504673	1.27703
Frontal_Med_Orb_R	0.938776	0.232151	0.00173954	1.05405
Rectus_L	0.721088	0.0762025	0.000694964	1.27027
Rectus_R	0.809524	0.111051	0.00104247	1.18243
OFCmed_L	0.945578	0.225228	0.00191124	1.0473
OFCmed_R	0.918367	0.133018	0.00166881	1.07432
OFCant_L	0.952381	0.346564	0.001868	1.04054
OFCant_R	0.938776	0.170329	0.00174172	1.05405
OFCpost_L	0.727891	0.114935	0.000719047	1.26351
OFCpost_R	0.782313	0.147057	0.00071357	1.20946
OFClat_L	0.693878	0.0679203	0.000605943	1.2973
OFClat_R	0.564626	0.0619134	0.000302461	1.42568
Insula_L	0.904762	0.406145	0.00141403	1.08784
Insula_R	0.823129	0.371357	0.000954644	1.16892
Cingulate_Mid_L	0.809524	0.155998	0.000753708	1.18243
Cingulate_Mid_R	0.877551	0.313251	0.00114488	1.11486
Cingulate_Post_L	0.761905	0.108921	0.000849097	1.22973
Cingulate_Post_R	0.761905	0.148954	0.000952696	1.22973
Hippocampus_L	0.972789	0.392771	0.00202383	1.02027
Hippocampus_R	0.986395	0.411021	0.0021617	1.00676
ParaHippocampal_L	0.986395	0.274125	0.00221755	1.00676
ParaHippocampal_R	0.986395	0.306542	0.00221636	1.00676
Amygdala_L	0.904762	0.139269	0.00142336	1.08784
Amygdala_R	0.965986	0.254012	0.0019227	1.02703
Calcarine_L	0.931973	0.265019	0.00182392	1.06081
Calcarine_R	0.863946	0.336179	0.00116875	1.12838
Cuneus_L	0.85034	0.203335	0.00132677	1.14189
Cuneus_R	0.85034	0.247474	0.00113925	1.14189
Lingual_L	0.965986	0.435293	0.00201209	1.02703
Lingual_R	0.911565	0.394566	0.00151245	1.08108
Occipital_Sup_L	0.92517	0.378044	0.0016869	1.06757
Occipital_Sup_R	0.870748	0.39055	0.00119614	1.12162
Occipital_Mid_L	0.877551	0.336411	0.00136853	1.11486
Occipital_Mid_R	0.714286	0.201146	0.000566966	1.27703
Occipital_Inf_L	0.782313	0.152633	0.000874611	1.20946
Occipital_Inf_R	0.632653	0.105193	0.000349623	1.35811
Fusiform_L	0.972789	0.575178	0.00198787	1.02027
Fusiform_R	0.965986	0.623684	0.0019321	1.02703
Postcentral_L	0.965986	0.407245	0.00206825	1.02703
Postcentral_R	0.986395	0.440505	0.0021617	1.00676
Parietal_Sup_L	0.891156	0.329407	0.0014265	1.10135
Parietal_Sup_R	0.918367	0.302757	0.00166166	1.07432
Parietal_Inf_L	0.789116	0.295493	0.000957651	1.2027
Parietal_Inf_R	0.707483	0.248845	0.00049724	1.28378
SupraMarginal_L	0.428571	0.150555	6.14196e-05	1.56081
SupraMarginal_R	0.653061	0.270345	0.000453808	1.33784
Angular_L	0.646259	0.157168	0.000394289	1.34459
Angular_R	0.693878	0.254139	0.00059126	1.2973
Precuneus_L	0.897959	0.354903	0.00160349	1.09459
Precuneus_R	0.904762	0.39287	0.00143944	1.08784
Paracentral_Lobule_L	0.823129	0.0818116	0.000767938	1.16892
Paracentral_Lobule_R	0.564626	0.0688971	0.0001041	1.42568
Caudate_L	1	0.448506	0.00247488	0.993243
Caudate_R	0.986395	0.525835	0.00213861	1.00676
Putamen_L	0.986395	0.728753	0.00218236	1.00676
Putamen_R	0.986395	0.810243	0.0021617	1.00676
Pallidum_L	0.979592	0.320953	0.00220676	1.01351
Pallidum_R	0.986395	0.327206	0.0021617	1.00676
Heschl_L	0.714286	0.123553	0.000710599	1.27703
Heschl_R	0.646259	0.0873161	0.000397898	1.34459
Temporal_Sup_L	0.673469	0.315445	0.000559123	1.31757
Temporal_Sup_R	0.714286	0.310476	0.00057364	1.27703
Temporal_Pole_Sup_L	0.863946	0.235587	0.00127184	1.12838
Temporal_Pole_Sup_R	0.802721	0.242571	0.000818947	1.18919
Temporal_Mid_L	0.496599	0.280075	0.000143476	1.49324
Temporal_Mid_R	0.496599	0.279251	0.000154803	1.49324
Temporal_Pole_Mid_L	0.707483	0.128918	0.000550049	1.28378
Temporal_Pole_Mid_R	0.789116	0.231552	0.000792529	1.2027
Temporal_Inf_L	0.836735	0.372037	0.0012707	1.15541
Temporal_Inf_R	0.802721	0.35717	0.000830474	1.18919
Cerebelum_Crus1_L	0.911565	0.417775	0.00150764	1.08108
Cerebelum_Crus1_R	0.931973	0.35366	0.00179232	1.06081
Cerebelum_Crus2_L	0.863946	0.237665	0.00119436	1.12838
Cerebelum_Crus2_R	0.870748	0.231928	0.0012691	1.12162
Cerebelum_3_L	0.85034	0.0850155	0.00117512	1.14189
Cerebelum_3_R	0.918367	0.138094	0.00130198	1.07432
Cerebelum_4_5_L	0.92517	0.361318	0.00159556	1.06757
Cerebelum_4_5_R	0.918367	0.280315	0.00156205	1.07432
Cerebelum_6_L	0.918367	0.414864	0.00158017	1.07432
Cerebelum_6_R	0.92517	0.426232	0.00164449	1.06757
Cerebelum_7b_L	0.870748	0.195382	0.00112414	1.12162
Cerebelum_7b_R	0.768707	0.103823	0.000717444	1.22297
Cerebelum_8_L	0.877551	0.22348	0.00114097	1.11486
Cerebelum_8_R	0.884354	0.21246	0.0013781	1.10811
Cerebelum_9_L	0.897959	0.122023	0.00141478	1.09459
Cerebelum_9_R	0.904762	0.121993	0.00134784	1.08784
Cerebelum_10_L	0.795918	0.041547	0.000836284	1.19595
Cerebelum_10_R	0.857143	0.0562069	0.00109434	1.13514
Vermis_1_2	0.680272	0.0194455	0.000320535	1.31081
Vermis_3	0.653061	0.0480689	0.000204665	1.33784
Vermis_4_5	0.789116	0.178812	0.000775413	1.2027
Vermis_6	0.727891	0.133425	0.000533768	1.26351
Vermis_7	0.653061	0.098766	0.000246492	1.33784
Vermis_8	0.537415	0.0625796	3.93334e-05	1.4527
Vermis_9	0.557823	0.0348071	5.25243e-05	1.43243
Vermis_10	0.748299	0.0176871	0.000672468	1.24324
Thal_AV_L	0.714286	0.0516858	0.000552927	1.27703
Thal_AV_R	0.891156	0.0695688	0.0012559	1.10135
Thal_LP_L	0.687075	0.0558457	0.000432939	1.30405
Thal_LP_R	0.755102	0.0489586	0.000582604	1.23649
Thal_VA_L	1	0.29788	0.00247488	0.993243
Thal_VA_R	0.979592	0.251665	0.00200487	1.01351
Thal_VL_L	0.92517	0.20648	0.00159334	1.06757
Thal_VL_R	0.959184	0.173462	0.00180258	1.03378
Thal_VPL_L	0.945578	0.208632	0.00174629	1.0473
Thal_VPL_R	0.938776	0.175695	0.00161729	1.05405
Thal_IL_L	0.938776	0.141915	0.00168265	1.05405
Thal_IL_R	0.972789	0.134965	0.00196768	1.02027
Thal_Re_L	0.530612	0.00878328	0.000109791	1.45946
Thal_Re_R	0.435374	0.00313644	0.000109735	1.55405
Thal_MDm_L	0.959184	0.151192	0.00197676	1.03378
Thal_MDm_R	0.952381	0.138735	0.00183127	1.04054
Thal_MDl_L	0.782313	0.0721025	0.000803595	1.20946
Thal_MDl_R	0.857143	0.0635917	0.00118408	1.13514
Thal_LGN_L	0.755102	0.0481289	0.000604553	1.23649
Thal_LGN_R	0.77551	0.0374467	0.000816497	1.21622
Thal_MGN_L	0.836735	0.0834257	0.0010506	1.15541
Thal_MGN_R	0.857143	0.0479349	0.00101772	1.13514
Thal_PuA_L	0.911565	0.0883895	0.00154389	1.08108
Thal_PuA_R	0.891156	0.0672315	0.00125592	1.10135
Thal_PuM_L	0.938776	0.191186	0.00166836	1.05405
Thal_PuM_R	0.938776	0.148708	0.00155492	1.05405
Thal_PuL_L	0.863946	0.118779	0.00124459	1.12838
Thal_PuL_R	0.918367	0.104041	0.00138679	1.07432
Thal_PuI_L	0.809524	0.0812642	0.000915122	1.18243
Thal_PuI_R	0.809524	0.0532389	0.000815913	1.18243
Cingulate_Ant_L	0.714286	0.189356	0.000539511	1.29054
Cingulate_Ant_R	0.727891	0.260202	0.000468661	1.27703
Global average	0.827082	0.231314	0.00118563	1.16518
Thalamus average	0.85102	0.110802	0.00125347	1.14122
Cerebellum average	0.882842	0.223543	0.00131537	1.10961
